# Supplementary material for: Tobacco Use, Stigma, and Coping in Lung Cancer: A Systematic Review of Their Psychosocial Interactions and Clinical Implications
Source: Curr Oncol. 2026 Jul 9;33(7):408. doi: 10.3390/curroncol33070408 (PMC13409720; doi:10.3390/curroncol33070408)
Supplement: Supplementary file 1 [file curroncol-33-00408-s001.zip]

Archive with 2 entries (2 files):
- PRISMA_2020_checklist.pdf
- S1 Search strategies.pdf
